# Supplementary material for: Metagenomic Approach Deciphers the Role of Community Composition of Mycobiome Structured by Bacillus velezensis VB7 and Trichoderma koningiopsis TK in Tomato Rhizosphere to Suppress Root-Knot Nematode Infecting Tomato
Source: Microorganisms. 2023 Sep 30;11(10):2467. doi: 10.3390/microorganisms11102467 (PMC10609121; doi:10.3390/microorganisms11102467)
Supplement: Supplementary file 1 [file microorganisms-11-02467-s001.zip]

Archive with 1 entries (1 files):
- microorganisms-2630300-supplementary.pdf
